# Supplementary material for: Understanding the burden of cognitive impairment associated with schizophrenia: Results from the international LUCIA study
Source: Eur Psychiatry. 2026 Apr 28;69(1):e55. doi: 10.1192/j.eurpsy.2026.12208 (PMC13227134; doi:10.1192/j.eurpsy.2026.12208)
Supplement: Correll et al. supplementary material [file S0924933826122081sup001.zip]

Archive with 4 entries (4 files):
- SUPPL_MAT_1_HCP_Questionnaire.docx
- SUPPL_MAT_2_Patient_caregiver_Questionnaire.docx
- SUPPL_METHODS.docx
- SUPPL_RESULTS.docx
